# Supplementary material for: Magnetic Resonance Imaging Measurements of the Proximal Palmar Cortex of the Third Metacarpal Bone and the Suspensory Ligament in Non-Lame Endurance Horses before and after Six Months of Training
Source: Animals (Basel). 2023 Mar 20;13(6):1106. doi: 10.3390/ani13061106 (PMC10044202; doi:10.3390/ani13061106)
Supplement: Supplementary file 1 [file animals-13-01106-s001.zip]

Archive with 2 entries (2 files):
- Questionnaire S1.pdf
- TABLE S1_before Table S2_09.03.2023.pdf
